# Supplementary material for: Maternal thyroid hormone is required to develop the hindbrain vasculature in zebrafish
Source: Commun Biol. 2025 Jul 1;8:960. doi: 10.1038/s42003-025-08404-1 (PMC12216513; doi:10.1038/s42003-025-08404-1)
Supplement: Supplementary file 4 — Supplementary Data 1 [file 42003_2025_8404_MOESM4_ESM.xlsx]

## Sheet: Figure 1b, c, d
Figure 1
Information	Observation of vegfaa signal (1) / no vegfaa signal (0)
																											32hpf
Figure 1b	32hpf	CTRMO																									% of vegfaa signal detected around each CtA or its respective rhombomere
		CtAs	Sample 1	Sample 2	Sample 3	Sample 4	Sample 5	Sample 6	Sample 7	Sample 8	Sample 9	Sample 10	Sample 11	Sample 12	Sample 13	Sample 14	Sample 15	Sample 16	Sample 17	Sample 18	Sample 19	Sample 20	Sample 21	Sample 22				CTRMO	MCT8MO
		1	0	0	0	0	0	0	0	0	0	0	0	0	0	0	0	0	0	0	0	0	0	0			CtA1	0	0
		2	0	0	1	1	1	0	0	1	1	1	1	1	1	1	1	1	0	1	1	1	1	1			CtA2	77	13
		3	1	1	1	1	1	1	1	1	1	1	1	1	1	1	1	1	1	1	1	1	1	1			CtA3	100	53
		4	1	1	0	0	1	1	0	0	0	1	0	0	0	1	0	0	1	0	0	0	0	0			CtA4	32	27
		5	0	0	0	0	1	0	0	0	1	0	0	0	0	0	0	0	0	0	0	0	0	0			CtA5	9	0
		6	0	0	0	0	0	0	0	0	0	0	0	0	0	0	0	0	0	0	0	0	0	0			CtA6	0	0
		7	0	0	0	0	0	0	0	0	0	0	0	0	0	0	0	0	0	0	0	0	0	0			CtA7	0	0
	32hpf	MCT8MO
		CtAs	Sample 1	Sample 2	Sample 3	Sample 4	Sample 5	Sample 6	Sample 7	Sample 8	Sample 9	Sample 10	Sample 11	Sample 12	Sample 13	Sample 14	Sample 15
		1	0	0	0	0	0	0	0	0	0	0	0	0	0	0	0
		2	0	1	0	1	0	0	0	0	0	0	0	0	0	0	0
		3	1	1	1	1	1	0	1	0	0	0	0	1	0	0	1
		4	1	0	0	0	1	1	1	0	0	0	0	0	0	0	0
		5	0	0	0	0	0	0	0	0	0	0	0	0	0	0	0
		6	0	0	0	0	0	0	0	0	0	0	0	0	0	0	0
		7	0	0	0	0	0	0	0	0	0	0	0	0	0	0	0
																											36hpf
Figure 1c	36hpf	CTRMO																									% of vegfaa signal detected around each CtA or its respective rhombomere
		CtAs	Sample 1	Sample 2	Sample 3	Sample 4	Sample 5	Sample 6	Sample 7	Sample 8	Sample 9	Sample 10	Sample 11	Sample 12	Sample 13	Sample 14	Sample 15	Sample 16	Sample 17	Sample 18	Sample 19	Sample 20	Sample 21	Sample 22	Sample 23			CTRMO	MCT8MO
		1	0	0	0	0	1	0	0	0	0	0	0	0	0	0	0	0	0	0	0	0	0	0	0		CtA1	4	0
		2	0	0	1	1	1	1	1	0	0	1	1	1	1	1	1	1	1	1	1	1	1	1	1		CtA2	83	43
		3	1	1	1	1	1	1	1	1	1	1	1	1	1	1	1	1	1	1	1	1	1	1	1		CtA3	100	62
		4	1	1	0	0	1	1	1	1	0	0	0	1	1	0	1	1	1	1	0	1	1	1	1		CtA4	70	14
		5	0	0	1	0	1	1	1	0	0	0	0	0	0	0	1	0	0	0	1	0	0	0	1		CtA5	30	24
		6	0	0	0	0	0	0	0	0	0	0	0	0	0	0	0	0	0	0	0	0	0	0	0		CtA6	0	0
		7	0	0	0	0	0	0	0	0	0	0	0	0	0	0	0	0	0	0	0	0	0	0	0		CtA7	0	0
	36hpf	MCT8MO
		CtAs	Sample 1	Sample 2	Sample 3	Sample 4	Sample 5	Sample 6	Sample 7	Sample 8	Sample 9	Sample 10	Sample 11	Sample 12	Sample 13	Sample 14	Sample 15	Sample 16	Sample 17	Sample 18	Sample 19	Sample 20	Sample 21
		1	0	0	0	0	0	0	0	0	0	0	0	0	0	0	0	0	0	0	0	0	0
		2	0	1	0	0	1	1	1	1	1	1	1	0	0	0	0	0	1	0	0	0	0
		3	1	1	1	1	1	1	1	1	1	1	1	1	0	0	0	0	1	0	0	0	0
		4	1	0	1	0	1	0	0	0	0	0	0	0	0	0	0	0	0	0	0	0	0
		5	0	0	0	0	0	1	1	1	1	0	1	0	0	0	0	0	0	0	0	0	0
		6	0	0	0	0	0	0	0	0	0	0	0	0	0	0	0	0	0	0	0	0	0
		7	0	0	0	0	0	0	0	0	0	0	0	0	0	0	0	0	0	0	0	0	0
																											48hpf
Figure 1d	48hpf	CTRMO																									% of vegfaa signal detected around each CtA or its respective rhombomere
		CtAs	Sample 1	Sample 2	Sample 3	Sample 4	Sample 5	Sample 6	Sample 7	Sample 8	Sample 9	Sample 10	Sample 11	Sample 12	Sample 13	Sample 14	Sample 15	Sample 16	Sample 17	Sample 18	Sample 19	Sample 20	Sample 21	Sample 22				CTRMO	MCT8MO
		1	1	0	0	0	1	0	1	0	0	0	0	1	1	1	1	1	1	1	0	0	0	0			CtA1	45	17
		2	0	0	0	0	1	1	1	0	1	1	1	1	1	1	1	1	1	1	1	1	1	1			CtA2	77	39
		3	1	1	1	1	1	1	1	0	1	1	0	1	0	1	0	0	1	1	1	1	1	1			CtA3	77	39
		4	1	0	1	0	1	0	0	0	0	1	0	0	0	0	0	0	1	1	1	0	1	1			CtA4	41	6
		5	1	0	0	1	0	1	0	1	1	1	0	0	0	0	0	0	1	0	0	0	0	0			CtA5	32	11
		6	1	0	0	0	0	1	0	0	0	0	0	0	0	0	0	0	0	0	0	0	0	0			CtA6	9	6
		7	0	0	0	0	1	0	0	0	0	0	0	0	0	0	0	0	0	0	0	0	0	0			CtA7	5	6
	48hpf	MCT8MO
		CtAs	Sample 1	Sample 2	Sample 3	Sample 4	Sample 5	Sample 6	Sample 7	Sample 8	Sample 9	Sample 10	Sample 11	Sample 12	Sample 13	Sample 14	Sample 15	Sample 16	Sample 17	Sample 18
		1	0	0	0	0	0	0	0	0	0	1	1	1	0	0	0	0	0	0
		2	1	0	0	0	0	0	1	0	1	1	0	0	0	1	1	1	0	0
		3	0	1	0	1	0	1	1	1	0	1	0	0	0	1	0	0	0	0
		4	0	0	1	0	0	0	0	0	0	0	0	0	0	0	0	0	0	0
		5	1	0	0	0	0	0	1	0	0	0	0	0	0	0	0	0	0	0
		6	0	0	0	0	1	0	0	0	0	0	0	0	0	0	0	0	0	0
		7	0	0	0	0	1	0	0	0	0	0	0	0	0	0	0	0	0	0

## Sheet: Figure 1e
Figure 1e
Information	Number of CtAs presente per sample
	48hpf	Sample (n)	CTRMo	MCT8Mo	MCT8Mo + vegfaa mRNA
		1	5	1	4
		2	7	2	4
		3	4	3	6
		4	5	3	4
		5	6	3	3
		6	7	0	4
		7	5	2	4
		8	5	2	3
		9	5	2	6
		10	7	1	5
		11		0	6
		12		4	3
		13		2	5
		14		3	5
		15			4
		16			6
		17			4
		18			3
		19			3
		20			4
		21			6
		22			4
		23			6
		24			4

## Sheet: Figure 1f
Figure 1f
Information	Observation of CtA (1) / no CtA (0)
	CTRMO								MCT8MO								MCT8MO + vegfaa mRNA
Sample (n)	CtA1	CtA2	CtA3	CtA4	CtA5	CtA6	CtA7	Sample (n)	CtA1	CtA2	CtA3	CtA4	CtA5	CtA6	CtA7	Sample (n)	CtA1	CtA2	CtA3	CtA4	CtA5	CtA6	CtA7
1	1	0	1	1	1	1	0	1	0	0	0	1	0	0	0	1	0	1	1	1	1	0	0
2	1	1	1	1	1	1	1	2	0	0	1	0	0	1	0	2	1	0	1	1	1	0	0
3	0	0	1	1	1	1	0	3	0	1	1	1	0	0	0	3	1	1	1	1	1	0	1
4	1	1	1	1	1	0	0	4	0	1	1	0	1	0	0	4	0	1	1	0	1	1	0
5	0	1	1	1	1	1	1	5	0	0	0	0	0	0	0	5	1	1	1	0	0	0	0
6	1	1	1	1	1	1	1	6	0	0	0	1	1	0	0	6	1	1	1	0	0	0	1
7	1	1	1	1	0	1	0	7	0	0	1	0	0	1	0	7	1	0	1	0	0	1	1
8	0	1	1	1	1	1	0	8	0	0	1	0	1	0	0	8	1	1	1	0	0	0	0
9	0	0	1	1	1	1	1	9	0	0	0	1	0	0	0	9	1	1	1	1	0	1	1
10	1	1	1	1	1	1	1	10	0	0	0	0	0	0	0	10	1	1	1	0	1	1	0
								11	0	1	0	0	1	1	1	11	1	1	1	0	1	1	1
								12	0	0	0	1	0	0	1	12	0	0	1	0	0	1	1
								13	1	0	1	0	1	0	0	13	1	0	1	1	1	0	1
																14	0	1	1	1	1	0	1
																15	0	1	1	1	1	0	0
																16	1	1	1	1	1	0	1
																17	0	1	1	0	0	1	1
																18	0	1	1	0	0	1	0
																19	0	0	1	0	0	1	1
																20	0	1	1	0	1	1	0
																21	1	1	1	1	1	0	1
																22	0	1	1	1	0	1	0
																23	1	1	1	1	1	0	1
	CTRMO								MCT8MO								MCT8MO+vegfaa mRNA
	CtA1	CtA2	CtA3	CtA4	CtA5	CtA6	CtA7		CtA1	CtA2	CtA3	CtA4	CtA5	CtA6	CtA7		CtA1	CtA2	CtA3	CtA4	CtA5	CtA6	CtA7
% CtA present	60	70	100	100	90	90	50		7.69231	23.0769	46.1538	38.4615	38.4615	23.0769	15.3846		54.1667	75	95.8333	45.8333	54.1667	45.8333	54.1667
% CtA absent	40	30	0	0	10	10	50		92.3077	76.9231	53.8462	61.5385	61.5385	76.9231	84.6154		45.8333	25	4.16667	54.1667	45.8333	54.1667	45.8333

## Sheet: Figure 2
Figure 2
Information	Number of pdgfrb positive cells per sample
Figure 2c	PHBC	Sample (n)	32hpf_Control	32hpf_T3	36hpf_Control	36hpf_T3	48hpf_Control	48hpf_T3
		1	0	0	0	0	10	12
		2	0	0	1	0	13	16
		3	0	0	0	0	5	10
		4	0	0	0	0	18	18
		5	0	0	0	0	3	16
		6	0	0	0	0	17	10
		7	3	4	0	0	9	7
		8	0	0	0	0	13	12
		9	4	0	0	0	10	11
		10	0	0	0	0	12	5
		11	0	4	0	0	13	9
		12	0	5	4	0	7	13
		13	0		0	3	9	10
		14	4		0	4	14	8
		15	6		5	1	10	4
		16			0		5	4
		17			3		7	7
		18			5		5	7
		19			0		4	2
		20					3	8
		21					5	4
		22						7
Figure 2d	BA	n	32hpf_Control	32hpf_T3	36hpf_Control	36hpf_T3	48hpf_Control	48hpf_T3
		1	4	5	5	6	19	11
		2	4	4	7	5	15	20
		3	2	2	6	5	13	16
		4	3	7	5	3	17	14
		5	12	3	3	2	24	20
		6	9	5	5	6	19	14
		7	8	3	7	6	17	10
		8	4	7	5	6	13	13
		9	3	5	5	4	10	12
		10	5	6	6	2	14	14
		11	11	7	6	7	19	17
		12	5		4	9	11	13
		13	8		1	8	12	10
		14			8	9	9	10
		15			9		16	11
		16			7		13	11
		17			6		10	17
		18					9	15
		19					12
		20					12
Figure 2e	CtA	n	48hpf_Control	48hpf_T3
		1	1	3
		2	3	3
		3	0	0
		4	0	0
		5	0	0
		6	2	0
		7	3	1
		8	0	3
		9	0	1
		10	0	1
		11	0	1
		12	1	2
		13	0	0
		14	1	0
		15	1	0
		16	0	0
		17	0	0
		18	0	0
		19	0	0
		20	0	3
		21	0	1
		22	0	0
Figure 2f	PHBC	n	32hpf_CTRMO	32hpf_MCT8MO	36hpf_CTRMO	36hpf_MCT8MO	48hpf_CTRMO	48hpf_MCT8MO
		1	2	0	5	2	4	0
		2	4	0	4	0	8	2
		3	6	3	0	0	6	0
		4	2	6	1	1	12	0
		5	0	1	0	0	6	3
		6	5	0	1	7	5	3
		7	0	2	4	8	3	0
		8	8	4	0	6	6	3
		9	3	0	2	0	8	0
		10	4	0	1	3	6	5
		11	1	0	2	2	6	2
		12	3	4	1	1	4
		13	3		1	2	5
		14	5		5		4
		15			2		9
		16			5		4
Figure 2g	BA	n	32hpf_CTRMO	32hpf_MCT8MO	36hpf_CTRMO	36hpf_MCT8MO	48hpf_CTRMO	48hpf_MCT8MO
		1	6	8	7	12	6	11
		2	5	5	10	13	9	9
		3	6	7	6	11	11	6
		4	4	6	6	6	9	4
		5	7	13	6	16	11	8
		6	10	5	8	9	14	9
		7	2	6	7	14	8	8
		8	5	12	5	12	16	7
		9	10		5	17	15	5
		10	3		5	5	11	5
		11	10		7	11	9	5
		12	3		8	8	7
		13	5		3		10
		14	10		5		16
		15			5		14
		16					11
Figure 2h	CtA	n	48hpf_CTRMO	48hpf_MCT8MO
		1	0	0
		2	0	0
		3	1	0
		4	0	0
		5	2	0
		6	1	0
		7	0	0
		8	1	0
		9	1	0
		10	0	0
		11	0	0
		12	0	0
		13	0
		14	0
		15	0
		16	1
		17	0
		18	0

## Sheet: Figure 3
Figure 3
Figure 3e	CtA lenght (𝞵m) per sample	Sample (n)	CtA1 pax8+/-	CtA1 pax8-/-	CtA2 pax8+/-	CtA2 pax8-/-	CtA3 pax8+/-	CtA3 pax8-/-	CtA4 pax8+/-	CtA4 pax8-/-	CtA5 pax8+/-	CtA5 pax8-/-	CtA6 pax8+/-	CtA6 pax8-/-	CtA7 pax8+/-	CtA7 pax8-/-
		1	38.993	34.464	79.415	30.416	46.317	44.776	58.504	38.463	50.813	40.246	38.543	46.462	33.614	20.982
		2	54.041	43.208	64.486	54.131	51.49	56.306	52.735	60.769	68.165	52.089	64.201	64.836	42.867	31.688
		3	60.277	73.027	78.699	49.546	67.944	71.994	62.557	66.674	61.223	78.549	67.445	42.157	47.385	36.306
		4	48.983	44.253	43.837	41.327	57.422	52.077	58.123	48.137	56.849	43.088	60.828	35.55	46.069	28.399
		5	49.123	43.34	71.045	62.561	63.28	41.249	55.314	43.509	48.282	46.647	59.45	68.759	41.436	21.795
		6	48.276	61.259	52.851	62.658	62.64	55.506	63.127	60.789	69.864	63.58	58.402	44.377	47.974	45.711
		7	58.977	28.968	45.512	58.743	55.668	55.263	53.655	46.898	55.079	58.728	65.477	46.224	47.233	26.774
		8	73.975	46.761	71.469	56.761	68.977	53.098	74.354	43.343	42.637	52.311	46.788	49.613	47.555	36.31
		9	32.96	62.191	59.778	52.117	52.12	48.202	43.832	52.01	43.565	47.625	48.365	44.64	44.781	31.425
		10	42.881	54.994	63.19	68.202	55.21	60.834	55.426	40.035	44.313	46.549	40.98	54.806	35.19	40.267
		11	47.573	32.96	64.597	48.535	42.869	60.345	49.906	47.992	45.798	46.595	35.162	44.196	52.817	30.443
		12	37.025		42.759	47.462	59.936	39.471	41.98	53.939	58.214	48.408	59.017	41.12	79.766	54.135
		13	31.796		34.374	44.746	36.812	53.228	66.562	38.862	65.13	44.635	46.018	46.815	43.056	34.126
		14	58.283		87.95	56.329	57.274	48.359	43.174	47.917	57.485		53.259		50.473	38.078
		15	53.994		68.26		45.812		52.117		47.531		49.939		35.845
		16	61.918		71.58		53.427		61.452		66.799		59.51		43.97
		17	29.733		32.956		59.366		42.124		47.663		31.431		29.961
		18	81.832		58.939		55.456		73.349		68.064		61.339		35.63
Figure 3f	PHBC lenght (𝞵m) per sample	Sample (n)	Tg(Pax8.dsRed)(+/-)	Tg(Pax8.dsRed)(-/-)
		1	229.488	222.56
		2	241.3	218.83
		3	230.063	213.45
		4	236.015	235.94
		5	200.663	220
		6	226.18	237.09
		7	211.77	205.85
		8	237.82	211.63
		9	217.574	219.1
		10	189.137	217.83
		11	199.157	224.67
		12	207.157	215.16
		13	219.469	183.54
		14	230.601	213.85
		15	229.074
		16	208.078
		17	209.541
		18	219.942

## Sheet: Figure 4b, c, d
Figure 4
Information	Number of cpne4 cells per sample
Figure 4b	32hpf	Sample (n)	CtA1_CTRMO	CtA1_MCT8MO	CtA2_CTRMO	CtA2_MCT8MO	CtA3_CTRMO	CtA3_MCT8MO	CtA4_CTRMO	CtA4_MCT8MO	CtA5_CTRMO	CtA5_MCT8MO	CtA6_CTRMO	CtA6_MCT8MO	CtA7_CTRMO	CtA7_MCT8MO
		1	0	0	2	0	0	1	3	1	0	0	0	0	0	0
		2	0	0	6	0	1	2	2	0	0	0	0	0	0	0
		3	0	0	5	0	1	0	1	0	1	0	0	0	0	0
		4	0	0	1	4	0	0	0	1	0	5	0	0	0	0
		5	0	0	5	2	1	0	1	0	0	0	0	0	0	0
		6	0	0	1	4	2	1	2	0	0	0	0	0	0	0
		7	0	0	4	0	1	0	0	0	0	0	1	0	1	0
		8	0	0	0	0	0	2	0	0	2	5	1	0	0	0
		9	0		0		5		1		2		1		4
Figure 4c	36hpf	Sample (n)	CtA1_CTRMO	CtA1_MCT8MO	CtA2_CTRMO	CtA2_MCT8MO	CtA3_CTRMO	CtA3_MCT8MO	CtA4_CTRMO	CtA4_MCT8MO	CtA5_CTRMO	CtA5_MCT8MO	CtA6_CTRMO	CtA6_MCT8MO	CtA7_CTRMO	CtA7_MCT8MO
		1	0	0	0	0	0	0	1	0	5	0	5	1	2	0
		2	0	0	0	2	0	0	6	0	10	0	2	0	5	0
		3	3	0	7	0	0	0	2	1	5	0	4	1	0	0
		4	0	0	5	0	0	0	0	2	4	0	10	8	3	0
		5	0	0	2	0	0	0	0	0	3	0	1	5	0	0
		6		0		0		0		0		3		5		0
Figure 4d	48hpf	Sample (n)	CtA1_CTRMO	CtA1_MCT8MO	CtA2_CTRMO	CtA2_MCT8MO	CtA3_CTRMO	CtA3_MCT8MO	CtA4_CTRMO	CtA4_MCT8MO	CtA5_CTRMO	CtA5_MCT8MO	CtA6_CTRMO	CtA6_MCT8MO	CtA7_CTRMO	CtA7_MCT8MO
		1	7	0	0	0	10	0	11	0	7	0	5	0	4	0
		2	1	0	9	0	4	0	8	0	11	0	6	0	4	0
		3	0	0	11	0	2	0	13	7	10	2	12	1	9	1
		4	0	0	13	0	0	0	6	0	13	4	10	6	14	2
		5	1	0	5	2	0	0	9	0	10	2	12	0	13	0
		6	0	0	6	2	2	0	5	6	10	4	12	0	7	0
		7	0	0	4	2	2	0	6	0	9	2	10	1	6	1
		8	0		3		0		2		10		11		7
		9	0		4		2		7		9		8		13
		10	0		3		0		2		9		7		6

## Sheet: Figure 4e
Figure 4e
Information	Total CTRMO samples: 11
	Total MCT8MO samples: 7
48hpf		CTRMO		MCT8MO
		cpne4+ cells present	cpne4+ cells + CtA present	cpne4+ cells present	cpne4+ cells + CtA present
	CtA1	4 in 11 samples	3 in 11 samples	0 in 7 samples	0 in 7 samples
	CtA2	10 in 11 samples	10 in 11 samples	3 in 7 samples	3 in 7 samples
	CtA3	7 in 11 samples	7 in 11 samples	0 in 7 samples	0 in 7 samples
	CtA4	11 in 11 samples	11 in 11 samples	2 in 7 samples	1 in 7 samples
	CtA5	11 in 11 samples	11 in 11 samples	5 in 7 samples	4 in 7 samples
	CtA6	11 in 11 samples	8 in 11 samples	3 in 7 samples	0 in 7 samples
	CtA7	11 in 11 samples	11 in 11 samples	3 in 7 samples	0 in 7 samples

## Sheet: Figure 5
Figure 5c-i
Information	present (1) / not present (0)
	30hpf				30hpf				32hpf					32hpf					36hpf					36hpf					42hpf					42hpf					48hpf					48hpf
	Sample	CtA	vegfaa/pax6a cells		Sample	CtA	vegfaa/pax6a cells		Sample	CtA	CtA present	vegfaa/pax6a cells		Sample	CtA	CtA present	vegfaa/pax6a cells		Sample	CtA	CtA present	vegfaa/pax6a cells		Sample	CtA	CtA present	vegfaa/pax6a cells		Sample	CtA	CtA present	vegfaa/pax6a cells		Sample	CtA	CtA present	vegfaa/pax6a cells		Sample	CtA	CtA present	vegfaa/pax6a cells		Sample	CtA	CtA present	vegfaa/pax6a cells
	CTRMO_1	CtA1	0		MCT8MO_1	CtA1	0		CTRMO_1	CtA1	0	0		MCT8MO_1	CtA1	0	0		CTRMO_1	CtA1	0	0		MCT8MO_1	CtA1	0	0		CTRMO_1	CtA1	0	0		MCT8MO_1	CtA1	0	0		CTRMO_1	CtA1	1	0		MCT8MO_1	CtA1	0	0
		CtA2	0			CtA2	0			CtA2	0	1			CtA2	0	0			CtA2	0	1			CtA2	0	0			CtA2	1	0			CtA2	1	0			CtA2	1	1			CtA2	0	0
		CtA3	0			CtA3	0			CtA3	1	0			CtA3	0	1			CtA3	1	0			CtA3	1	1			CtA3	1	0			CtA3	1	1			CtA3	1	0			CtA3	1	1
		CtA4	0			CtA4	0			CtA4	0	0			CtA4	0	1			CtA4	0	0			CtA4	0	0			CtA4	1	1			CtA4	0	0			CtA4	1	1			CtA4	0	0
		CtA5	1			CtA5	0			CtA5	1	0			CtA5	0	1			CtA5	1	1			CtA5	0	0			CtA5	1	1			CtA5	1	0			CtA5	1	1			CtA5	0	0
		CtA6	0			CtA6	1			CtA6	0	0			CtA6	0	0			CtA6	1	1			CtA6	0	0			CtA6	1	1			CtA6	0	0			CtA6	1	0			CtA6	1	0
		CtA7	0			CtA7	0			CtA7	0	0			CtA7	0	0			CtA7	0	0			CtA7	0	0			CtA7	1	1			CtA7	0	1			CtA7	1	1			CtA7	0	0
	CTRMO_2	CtA1	0		MCT8MO_2	CtA1	0		CTRMO_2	CtA1	0	0		MCT8MO_2	CtA1	0	0		CTRMO_2	CtA1	0	0		MCT8MO_2	CtA1	0	0		CTRMO_2	CtA1	0	0		MCT8MO_2	CtA1	0	0		CTRMO_2	CtA1	1	0		MCT8MO_2	CtA1	0	0
		CtA2	0			CtA2	0			CtA2	0	0			CtA2	0	0			CtA2	0	0			CtA2	0	0			CtA2	1	0			CtA2	1	0			CtA2	1	0			CtA2	1	0
		CtA3	0			CtA3	1			CtA3	1	1			CtA3	0	0			CtA3	1	1			CtA3	1	0			CtA3	1	0			CtA3	1	0			CtA3	1	1			CtA3	1	0
		CtA4	0			CtA4	0			CtA4	0	0			CtA4	0	0			CtA4	0	0			CtA4	0	0			CtA4	1	1			CtA4	0	0			CtA4	1	0			CtA4	0	0
		CtA5	0			CtA5	0			CtA5	0	1			CtA5	0	0			CtA5	1	1			CtA5	0	0			CtA5	1	1			CtA5	0	1			CtA5	1	0			CtA5	1	0
		CtA6	1			CtA6	0			CtA6	0	1			CtA6	0	1			CtA6	1	1			CtA6	0	0			CtA6	1	1			CtA6	0	1			CtA6	1	0			CtA6	0	0
		CtA7	0			CtA7	0			CtA7	0	0			CtA7	0	0			CtA7	0	0			CtA7	0	0			CtA7	1	0			CtA7	0	0			CtA7	0	0			CtA7	0	0
	CTRMO_3	CtA1	0		MCT8MO_3	CtA1	0		CTRMO_3	CtA1	0	0		MCT8MO_3	CtA1	0	0		CTRMO_3	CtA1	0	0		MCT8MO_3	CtA1	0	0		CTRMO_3	CtA1	1	0		MCT8MO_3	CtA1	0	0		CTRMO_3	CtA1	1	0		MCT8MO_3	CtA1	0	0
		CtA2	0			CtA2	0			CtA2	0	1			CtA2	0	0			CtA2	1	0			CtA2	1	0			CtA2	1	0			CtA2	0	0			CtA2	1	1			CtA2	0	0
		CtA3	0			CtA3	0			CtA3	0	1			CtA3	0	0			CtA3	1	1			CtA3	0	0			CtA3	1	1			CtA3	0	0			CtA3	1	0			CtA3	1	0
		CtA4	1			CtA4	0			CtA4	1	1			CtA4	0	0			CtA4	1	1			CtA4	0	0			CtA4	0	1			CtA4	0	0			CtA4	1	1			CtA4	1	0
		CtA5	1			CtA5	0			CtA5	1	1			CtA5	0	0			CtA5	1	0			CtA5	1	1			CtA5	1	1			CtA5	0	0			CtA5	1	0			CtA5	0	0
		CtA6	0			CtA6	0			CtA6	0	0			CtA6	0	1			CtA6	0	0			CtA6	0	0			CtA6	1	1			CtA6	0	1			CtA6	1	0			CtA6	0	0
		CtA7	0			CtA7	0			CtA7	0	1			CtA7	0	0			CtA7	0	0			CtA7	0	0			CtA7	1	1			CtA7	0	0			CtA7	1	0			CtA7	1	0
	CTRMO_4	CtA1	0		MCT8MO_4	CtA1	0		CTRMO_4	CtA1	0	0		MCT8MO_4	CtA1	0	0		CTRMO_4	CtA1	0	0		MCT8MO_4	CtA1	0	0		CTRMO_4	CtA1	0	0		MCT8MO_4	CtA1	0	0		CTRMO_4	CtA1	1	0		MCT8MO_4	CtA1	0	0
		CtA2	1			CtA2	0			CtA2	0	1			CtA2	0	0			CtA2	1	0			CtA2	0	0			CtA2	1	0			CtA2	1	0			CtA2	0	0			CtA2	1	0
		CtA3	1			CtA3	0			CtA3	1	1			CtA3	0	0			CtA3	1	0			CtA3	0	1			CtA3	1	1			CtA3	1	0			CtA3	1	0			CtA3	1	1
		CtA4	0			CtA4	0			CtA4	0	0			CtA4	0	0			CtA4	1	1			CtA4	0	0			CtA4	1	0			CtA4	0	0			CtA4	1	0			CtA4	0	1
		CtA5	1			CtA5	0			CtA5	0	1			CtA5	0	0			CtA5	1	1			CtA5	0	0			CtA5	1	1			CtA5	0	0			CtA5	1	0			CtA5	1	1
		CtA6	0			CtA6	1			CtA6	0	0			CtA6	0	0			CtA6	0	0			CtA6	0	1			CtA6	1	0			CtA6	0	1			CtA6	1	1			CtA6	0	0
		CtA7	0			CtA7	0			CtA7	0	0			CtA7	0	0			CtA7	0	0			CtA7	0	0			CtA7	1	1			CtA7	0	1			CtA7	1	0			CtA7	0	0
	CTRMO_5	CtA1	0		MCT8MO_5	CtA1	0		CTRMO_5	CtA1	0	0		MCT8MO_5	CtA1	0	0		CTRMO_5	CtA1	0	0		MCT8MO_5	CtA1	0	0		CTRMO_5	CtA1	1	0		MCT8MO_5	CtA1	0	0		CTRMO_5	CtA1	1	1		MCT8MO_5	CtA1	0	0
		CtA2	0			CtA2	0			CtA2	0	0			CtA2	0	0			CtA2	1	1			CtA2	1	0			CtA2	1	0			CtA2	1	0			CtA2	1	0			CtA2	0	0
		CtA3	0			CtA3	1			CtA3	1	0			CtA3	0	0			CtA3	1	1			CtA3	1	0			CtA3	1	1			CtA3	1	0			CtA3	1	1			CtA3	1	1
		CtA4	0			CtA4	0			CtA4	0	0			CtA4	0	0			CtA4	0	1			CtA4	0	0			CtA4	0	1			CtA4	0	0			CtA4	1	1			CtA4	1	1
		CtA5	1			CtA5	0			CtA5	0	1			CtA5	0	1			CtA5	1	1			CtA5	0	0			CtA5	1	1			CtA5	0	0			CtA5	1	0			CtA5	1	1
		CtA6	0			CtA6	0			CtA6	0	0			CtA6	0	1			CtA6	0	0			CtA6	0	0			CtA6	1	0			CtA6	0	0			CtA6	1	0			CtA6	0	0
		CtA7	0			CtA7	0			CtA7	0	0			CtA7	0	0			CtA7	0	0			CtA7	0	0			CtA7	1	0			CtA7	0	0			CtA7	1	0			CtA7	0	0
	CTRMO_6	CtA1	0		MCT8MO_6	CtA1	0		CTRMO_6	CtA1	0	0		MCT8MO_6	CtA1	0	0		CTRMO_6	CtA1	0	0		MCT8MO_6	CtA1	0	0		CTRMO_6	CtA1	0	0		MCT8MO_6	CtA1	0	0		CTRMO_6	CtA1	1	0		MCT8MO_6	CtA1	0	0
		CtA2	0			CtA2	0			CtA2	0	0			CtA2	0	1			CtA2	0	0			CtA2	1	0			CtA2	1	1			CtA2	0	0			CtA2	1	0			CtA2	0	0
		CtA3	0			CtA3	1			CtA3	1	1			CtA3	0	1			CtA3	1	1			CtA3	1	1			CtA3	1	1			CtA3	0	0			CtA3	1	0			CtA3	0	0
		CtA4	1			CtA4	0			CtA4	0	1			CtA4	0	0			CtA4	1	0			CtA4	0	0			CtA4	0	0			CtA4	0	0			CtA4	1	1			CtA4	1	1
		CtA5	1			CtA5	0			CtA5	1	0			CtA5	0	1			CtA5	1	1			CtA5	1	0			CtA5	1	1			CtA5	0	0			CtA5	1	1			CtA5	0	0
		CtA6	0			CtA6	0			CtA6	0	1			CtA6	0	1			CtA6	0	0			CtA6	0	0			CtA6	1	0			CtA6	0	0			CtA6	1	0			CtA6	0	0
		CtA7	0			CtA7	0			CtA7	0	0			CtA7	0	0			CtA7	0	0			CtA7	0	0			CtA7	1	1			CtA7	0	0			CtA7	1	0			CtA7	0	0
	CTRMO_7	CtA1	0		MCT8MO_7	CtA1	0		CTRMO_7	CtA1	0	0		MCT8MO_7	CtA1	0	0		CTRMO_7	CtA1	0	0		MCT8MO_7	CtA1	0	0		CTRMO_7	CtA1	0	0		MCT8MO_7	CtA1	0	0		CTRMO_7	CtA1	1	0		MCT8MO_7	CtA1	0	0
		CtA2	0			CtA2	0			CtA2	0	1			CtA2	0	0			CtA2	0	1			CtA2	0	0			CtA2	1	1			CtA2	0	0			CtA2	1	0			CtA2	0	0
		CtA3	0			CtA3	0			CtA3	1	0			CtA3	0	0			CtA3	1	1			CtA3	0	1			CtA3	1	1			CtA3	1	0			CtA3	1	0			CtA3	1	0
		CtA4	1			CtA4	0			CtA4	0	0			CtA4	0	0			CtA4	1	0			CtA4	0	1			CtA4	1	0			CtA4	0	0			CtA4	1	0			CtA4	0	0
		CtA5	1			CtA5	1			CtA5	0	0			CtA5	0	0			CtA5	1	0			CtA5	0	1			CtA5	1	0			CtA5	0	0			CtA5	1	1			CtA5	0	0
		CtA6	1			CtA6	0			CtA6	0	0			CtA6	0	1			CtA6	0	0			CtA6	0	0			CtA6	0	0			CtA6	1	0			CtA6	1	0			CtA6	0	0
		CtA7	1			CtA7	0			CtA7	0	0			CtA7	0	0			CtA7	0	0			CtA7	0	0			CtA7	1	0			CtA7	0	0			CtA7	1	0			CtA7	0	0
	CTRMO_8	CtA1	0		MCT8MO_8	CtA1	0		CTRMO_8	CtA1	0	0		MCT8MO_8	CtA1	0	0		CTRMO_8	CtA1	0	0		MCT8MO_8	CtA1	0	0		CTRMO_8	CtA1	0	0		MCT8MO_8	CtA1	0	0		CTRMO_8	CtA1	1	1		MCT8MO_8	CtA1	0	0
		CtA2	1			CtA2	0			CtA2	0	0			CtA2	0	1			CtA2	1	1			CtA2	1	0			CtA2	1	0			CtA2	0	0			CtA2	1	0			CtA2	0	0
		CtA3	1			CtA3	0			CtA3	1	1			CtA3	0	1			CtA3	1	1			CtA3	1	0			CtA3	1	0			CtA3	1	0			CtA3	1	0			CtA3	1	0
		CtA4	0			CtA4	0			CtA4	0	0			CtA4	0	1			CtA4	1	1			CtA4	0	0			CtA4	1	1			CtA4	0	0			CtA4	1	0			CtA4	0	0
		CtA5	0			CtA5	0			CtA5	1	0			CtA5	0	1			CtA5	0	1			CtA5	0	0			CtA5	1	0			CtA5	0	0			CtA5	1	0			CtA5	0	0
		CtA6	0			CtA6	0			CtA6	0	0			CtA6	0	0			CtA6	0	0			CtA6	0	1			CtA6	1	1			CtA6	0	0			CtA6	1	0			CtA6	0	0
		CtA7	0			CtA7	0			CtA7	0	0			CtA7	0	0			CtA7	0	0			CtA7	0	0			CtA7	0	0			CtA7	0	0			CtA7	1	0			CtA7	0	0
					MCT8MO_9	CtA1	0		CTRMO_9	CtA1	0	0							CTRMO_9	CtA1	0	0		MCT8MO_9	CtA1	0	0		CTRMO_9	CtA1	0	0		MCT8MO_9	CtA1	0	0		CTRMO_9	CtA1	1	0		MCT8MO_9	CtA1	0	0
						CtA2	0			CtA2	0	0								CtA2	0	0			CtA2	1	0			CtA2	1	0			CtA2	0	0			CtA2	1	0			CtA2	1	0
						CtA3	0			CtA3	0	1								CtA3	1	0			CtA3	1	1			CtA3	1	0			CtA3	1	1			CtA3	1	1			CtA3	1	1
						CtA4	0			CtA4	1	1								CtA4	1	1			CtA4	0	0			CtA4	1	1			CtA4	0	0			CtA4	1	1			CtA4	0	1
						CtA5	1			CtA5	0	1								CtA5	1	1			CtA5	0	0			CtA5	1	1			CtA5	0	1			CtA5	1	0			CtA5	0	0
						CtA6	0			CtA6	0	1								CtA6	0	0			CtA6	0	0			CtA6	1	1			CtA6	0	0			CtA6	1	0			CtA6	0	0
						CtA7	0			CtA7	0	0								CtA7	0	0			CtA7	0	0			CtA7	1	0			CtA7	0	0			CtA7	1	0			CtA7	0	0
									CTRMO_10	CtA1	0	0							CTRMO_10	CtA1	0	0							CTRMO_10	CtA1	0	0		MCT8MO_10	CtA1	0	0		CTRMO_10	CtA1	1	0		MCT8MO_10	CtA1	1	0
										CtA2	0	0								CtA2	0	1								CtA2	1	1			CtA2	0	0			CtA2	1	1			CtA2	0	0
										CtA3	0	1								CtA3	1	1								CtA3	1	0			CtA3	1	1			CtA3	1	0			CtA3	1	0
										CtA4	1	1								CtA4	1	1								CtA4	1	1			CtA4	1	1			CtA4	1	1			CtA4	0	0
										CtA5	0	0								CtA5	1	1								CtA5	1	1			CtA5	0	0			CtA5	1	1			CtA5	1	0
										CtA6	0	1								CtA6	1	1								CtA6	1	0			CtA6	0	0			CtA6	1	0			CtA6	0	0
										CtA7	0	0								CtA7	0	1								CtA7	0	0			CtA7	0	0			CtA7	1	0			CtA7	0	0

## Sheet: Figure 6
Figure 6
Figure 6a	CtA 1		32hpf						36hpf						42hpf						48hpf
		n	CTRMO_tip cell	CTRMO_pax6a/vegfaa cells	MCT8MO_tip cell	MCT8MO_pax6a/vegfaa cells		n	CTRMO_tip cell	CTRMO_pax6a/vegfaa cells	MCT8MO_tip cell	MCT8MO_pax6a/vegfaa cells		n	CTRMO_tip cell	CTRMO_pax6a/vegfaa cells	MCT8MO_tip cell	MCT8MO_pax6a/vegfaa cells		n	CTRMO_tip cell	CTRMO_pax6a/vegfaa cells	MCT8MO_tip cell	MCT8MO_pax6a/vegfaa cells
		1	0	0	0	0		1	0	0	0	0		1	144.169	0	0	0		1	21.501	137.547	27.507	0
		2	0	0	0	0		2	0	0	0	0		2	141.869	0	0	0		2	140.389	119.509	0	0
		3	0	0	0	0		3	0	0	0	0		3	0	0	0	0		3	37.81	0	0	0
		4	0	0	0	0		4	0	0	0	0		4	0	0	0	0		4	129.854	0	0	0
		5	0	0	0	0		5	0	0	0	0		5	0	0	0	0		5	146.279	0	0	0
		6	0	0	0	0		6	0	0	0	0		6	0	0	0	0		6	150.62	0	0	0
		7	0	0	0	0		7	0	0	0	0		7	0	0	0	0		7	99.939	0	0	0
		8	0	0	0	0		8	0	0	0	0		8	0	0	0	0		8	122.219	0	0	0
		9	0	0				9	0	0	0	0		9	0	0	0	0		9	22.365	0	0	0
		10	0	0				10	0	0				10	0	0	0	0		10	25.514	0	0	0
Figura 6b	CtA 2		32hpf						36hpf						42hpf						48hpf
		n	CTRMO_tip cell	CTRMO_pax6a/vegfaa cells	MCT8MO_tip cell	MCT8MO_pax6a/vegfaa cells		n	CTRMO_tip cell	CTRMO_pax6a/vegfaa cells	MCT8MO_tip cell	MCT8MO_pax6a/vegfaa cells		n	CTRMO_tip cell	CTRMO_pax6a/vegfaa cells	MCT8MO_tip cell	MCT8MO_pax6a/vegfaa cells		n	CTRMO_tip cell	CTRMO_pax6a/vegfaa cells	MCT8MO_tip cell	MCT8MO_pax6a/vegfaa cells
		1	0	0	0	0		1	14.369	50.925	28.721	0		1	24.022	18.319	24.806	0		1	78.479	74.621	25.056	0
		2	0	0	0	0		2	36.805	44.305	39.423	0		2	30.036	23.209	40.295	0		2	89.99	46.332	17.153	0
		3	0	0	0	0		3	43.479	0	95.793	0		3	126.088	45.754	45.393	0		3	44.696	35.954	34.168	0
		4	0	0	0	0		4	44.305	0	43.083	0		4	24.582	0	48.843	0		4	58.826	0	0	0
		5	0	0	0	0		5	0	0	22.297	0		5	87.614	0	0	0		5	42.944	0	0	0
		6	0	0	0	0		6	0	0	0	0		6	19.203	0	0	0		6	36.32	0	0	0
		7	0	0	0	0		7	0	0	0	0		7	18.431	0	0	0		7	38.524	0	0	0
		8	0	0	0	0		8	0	0	0	0		8	20.402	0	0	0		8	24.952	0	0	0
		9	0	0				9	0	0	0	0		9	72.623	0	0	0		9	17.041	0	0	0
		10	0	0				10	0	0				10	45.754	0	0	0		10	0	0	0	0
Figure 6c	CtA 3		32hpf						36hpf						42hpf						48hpf
		n	CTRMO_tip cell	CTRMO_pax6a/vegfaa cells	MCT8MO_tip cell	MCT8MO_pax6a/vegfaa cells		n	CTRMO_tip cell	CTRMO_pax6a/vegfaa cells	MCT8MO_tip cell	MCT8MO_pax6a/vegfaa cells		n	CTRMO_tip cell	CTRMO_pax6a/vegfaa cells	MCT8MO_tip cell	MCT8MO_pax6a/vegfaa cells		n	CTRMO_tip cell	CTRMO_pax6a/vegfaa cells	MCT8MO_tip cell	MCT8MO_pax6a/vegfaa cells
		1	29.636	53.693	0	0		1	54.492	47.704	34.744	40.619		1	147.639	112.62	34.264	33.554		1	0	0	27.153	39.903
		2	49.962	52.458	0	0		2	28.923	58.379	18.754	57.624		2	45.907	47.875	18.311	38.771		2	0	47.866	0	45.742
		3	45.827	71.28	0	0		3	50.301	54.538	24.899	60.343		3	112.62	85.741	49.764	80.716		3	51.843	37.409	31.749	39.257
		4	49.65	69.834	0	0		4	49.5	57.763	22.022	0		4	43.55	38.928	70.107	0		4	27.324	0	31.75	30.132
		5	43.845	0	0	0		5	46.327	50.247	40.344	0		5	86.309	49.304	33.559	0		5	45.553	0	14.227	0
		6	62.274	0	0	0		6	57.065	35.324	52.094	0		6	38.928	0	67.702	0		6	55.441	0	31.092	0
		7	69.834	0	0	0		7	34.852	32.374	0	0		7	49.304	0	35.574	0		7	25.95	0	50.322	0
		8	0	0	0	0		8	36.949	0	0	0		8	34.276	0	71.748	0		8	66.077	0	27.722	0
		9	0	0				9	48.902	0	0	0		9	83.958	0	0	0		9	30.447	0	28.219	0
		10	0	0				10	26.683	0				10	38.239	0	0	0		10	38.298	0	0	0
Figure 6d	CtA 4		32hpf						36hpf						42hpf						48hpf
		n	CTRMO_tip cell	CTRMO_pax6a/vegfaa cells	MCT8MO_tip cell	MCT8MO_pax6a/vegfaa cells		n	CTRMO_tip cell	CTRMO_pax6a/vegfaa cells	MCT8MO_tip cell	MCT8MO_pax6a/vegfaa cells		n	CTRMO_tip cell	CTRMO_pax6a/vegfaa cells	MCT8MO_tip cell	MCT8MO_pax6a/vegfaa cells		n	CTRMO_tip cell	CTRMO_pax6a/vegfaa cells	MCT8MO_tip cell	MCT8MO_pax6a/vegfaa cells
		1	62.019	69.24	0	0		1	36.112	36.112	0	0		1	57.238	61.352	38.376	31.659		1	51.483	62.735	29.821	22.893
		2	83.87	92.641	0	0		2	43.58	45.759	0	0		2	44.564	49.363	0	0		2	49.06	67.397	34.572	34.152
		3	52.705	59.224	0	0		3	22.326	74.922	0	0		3	46.29	45.855	0	0		3	36.474	52.125	36.191	0
		4	0	0	0	0		4	29.625	50.682	0	0		4	96.369	90.072	0	0		4	37.626	58.373	0	0
		5	0	0	0	0		5	49.203	35.509	0	0		5	49.105	70.008	0	0		5	19.423	38.795	0	0
		6	0	0	0	0		6	41.201	0	0	0		6	87.349	0	0	0		6	45.895	47.827	0	0
		7	0	0	0	0		7	34.96	0	0	0		7	62.75	0	0	0		7	45.744	0	0	0
		8	0	0	0	0		8	0	0	0	0		8	0	0	0	0		8	30.538	0	0	0
		9	0	0				9	0	0	0	0		9	0	0	0	0		9	32.196	0	0	0
		10	0	0				10	0	0				10	0	0	0	0		10	0	0	0	0
Figure 6e	CtA 5		32hpf						36hpf						42hpf						48hpf
		n	CTRMO_tip cell	CTRMO_pax6a/vegfaa cells	MCT8MO_tip cell	MCT8MO_pax6a/vegfaa cells		n	CTRMO_tip cell	CTRMO_pax6a/vegfaa cells	MCT8MO_tip cell	MCT8MO_pax6a/vegfaa cells		n	CTRMO_tip cell	CTRMO_pax6a/vegfaa cells	MCT8MO_tip cell	MCT8MO_pax6a/vegfaa cells		n	CTRMO_tip cell	CTRMO_pax6a/vegfaa cells	MCT8MO_tip cell	MCT8MO_pax6a/vegfaa cells
		1	41.523	62.991	0	0		1	84.18	90.408	24.22	21.981		1	93.603	82.355	25.05	0		1	32.822	48.141	83.069	52.729
		2	56.492	0	0	0		2	38.381	46.338	0	0		2	33.963	33.963	0	0		2	48.672	39.098	83.069	140.204
		3	41.106	0	0	0		3	39.444	30.105	0	0		3	63.888	96.359	0	0		3	44.787	58.756	32.483	0
		4	56.014	0	0	0		4	26.045	35.098	0	0		4	24.588	24.588	0	0		4	74.805	32.302	140.204	0
		5	0	0	0	0		5	39.762	45.287	0	0		5	119.482	126.272	0	0		5	25.442	0	59.284	0
		6	0	0	0	0		6	44.611	37.801	0	0		6	16.516	32.343	0	0		6	33.992	0	0	0
		7	0	0	0	0		7	26.281	0	0	0		7	88.668	78.33	0	0		7	54.156	0	0	0
		8	0	0	0	0		8	42.069	0	0	0		8	93.927	41.481	0	0		8	49.764	0	0	0
		9	0	0				9	0	0	0	0		9	79.441	0	0	0		9	19.335	0	0	0
		10	0	0				10	0	0				10	38.707	0	0	0		10	32.623	0	0	0
Figure 6f	CtA 6		32hpf						36hpf						42hpf						48hpf
		n	CTRMO_tip cell	CTRMO_pax6a/vegfaa cells	MCT8MO_tip cell	MCT8MO_pax6a/vegfaa cells		n	CTRMO_tip cell	CTRMO_pax6a/vegfaa cells	MCT8MO_tip cell	MCT8MO_pax6a/vegfaa cells		n	CTRMO_tip cell	CTRMO_pax6a/vegfaa cells	MCT8MO_tip cell	MCT8MO_pax6a/vegfaa cells		n	CTRMO_tip cell	CTRMO_pax6a/vegfaa cells	MCT8MO_tip cell	MCT8MO_pax6a/vegfaa cells
		1	0	0	0	0		1	39.261	40.465	0	0		1	148.241	133.891	34.74	0		1	26.398	24.265	0	0
		2	0	0	0	0		2	55.229	50.348	0	0		2	34.941	34.941	0	0		2	30.543	0	0	0
		3	0	0	0	0		3	0	0	0	0		3	126.231	115.843	0	0		3	21.61	0	0	0
		4	0	0	0	0		4	0	0	0	0		4	20.234	60.932	0	0		4	20.049	0	0	0
		5	0	0	0	0		5	0	0	0	0		5	59.228	127.093	0	0		5	29.893	0	0	0
		6	0	0	0	0		6	0	0	0	0		6	26.465	83.286	0	0		6	27.037	0	0	0
		7	0	0	0	0		7	0	0	0	0		7	124.707	0	0	0		7	28.532	0	0	0
		8	0	0	0	0		8	0	0	0	0		8	85.597	0	0	0		8	24.404	0	0	0
		9	0	0				9	0	0	0	0		9	40.961	0	0	0		9	0	0	0	0
		10	0	0				10	0	0				10	0	0	0	0		10	0	0	0	0
Figure 6g	CtA 7		32hpf						36hpf						42hpf						48hpf
		n	CTRMO_tip cell	CTRMO_pax6a/vegfaa cells	MCT8MO_tip cell	MCT8MO_pax6a/vegfaa cells		n	CTRMO_tip cell	CTRMO_pax6a/vegfaa cells	MCT8MO_tip cell	MCT8MO_pax6a/vegfaa cells		n	CTRMO_tip cell	CTRMO_pax6a/vegfaa cells	MCT8MO_tip cell	MCT8MO_pax6a/vegfaa cells		n	CTRMO_tip cell	CTRMO_pax6a/vegfaa cells	MCT8MO_tip cell	MCT8MO_pax6a/vegfaa cells
		1	0	0	0	0		1	0	0	0	0		1	139.674	138.181	0	0		1	28.197	27.087	28.245	0
		2	0	0	0	0		2	0	0	0	0		2	125.811	142.784	0	0		2	30.879	0	0	0
		3	0	0	0	0		3	0	0	0	0		3	22.23	28.151	0	0		3	18.581	0	0	0
		4	0	0	0	0		4	0	0	0	0		4	43.307	23.484	0	0		4	45.702	0	0	0
		5	0	0	0	0		5	0	0	0	0		5	29.699	0	0	0		5	15.036	0	0	0
		6	0	0	0	0		6	0	0	0	0		6	32.118	0	0	0		6	14.036	0	0	0
		7	0	0	0	0		7	0	0	0	0		7	68.842	0	0	0		7	39.349	0	0	0
		8	0	0	0	0		8	0	0	0	0		8	0	0	0	0		8	23.513	0	0	0
		9	0	0				9	0	0	0	0		9	0	0	0	0		9	31.039	0	0	0
		10	0	0				10	0	0				10	0	0	0	0		10	0	0	0	0
Figure 6h		32hpf				36hpf				42hpf				48hpf
		CTRMO_tip cell	CTRMO_pax6a/vegfaa cells	MCT8MO_tip cells	MCT8MO_pax6a/vegfaa cells	CTRMO_tip cells	CTRMO_pax6a/vegfaa cells	MCT8MO_tip cell	MCT8MO_pax6a/vegfaa cells	CTRMO_tip cell	CTRMO_pax6a/vegfaa cells	MCT8MO_tip cell	MCT8MO_pax6a/vegfaa cells	CTRMO_tip cell	CTRMO_pax6a/vegfaa cells	MCT8MO_tip cell	MCT8MO_pax6a/vegfaa cells
	CtA 1	0	0	0	0	0	0	0	0	28.6038	0	0	0	89.649	25.7056	2.7507	0
	CtA 2	0	0	0	0	13.8958	9.523	25.4797	0	46.8755	8.7282	15.9337	0	43.1772	15.6907	7.6377	0
	CtA 3	35.1028	24.7265	0	0	43.3994	33.6329	21.4286	17.6207	68.073	33.4468	38.1029	15.3041	34.0933	8.5275	24.2234	15.5034
	CtA 4	19.8594	22.1105	0	0	25.7007	24.2984	0	0	44.3665	31.665	3.8376	3.1659	34.8439	32.7252	10.0584	5.7045
	CtA 5	19.5135	6.2991	0	0	34.0773	28.5037	2.69111	2.44233	65.2783	51.5691	2.505	0	41.6398	17.8297	39.8109	19.2933
	CtA 6	0	0	0	0	9.449	9.0813	0	0	66.6605	55.5986	3.474	0	20.8466	2.4265	0	0
	CtA 7	0	0	0	0	0	0	0	0	46.1681	33.26	0	0	24.6332	2.7087	2.8245	0

## Sheet: Figure 7
Figure 7b-h
Information	present (1) / not present (0)
	30hpf					30hpf					32hpf					32hpf					36hpf					36hpf					42hpf					42hpf					48hpf					48hpf
	Sample	CtA	CtA present	mct8/pax6a cells		Sample	CtA	CtA present	vegfaa/pax6a cells		Sample	CtA	CtA present	mct8/pax6a cells		Sample	CtA	CtA present	vegfaa/pax6a cells		Sample	CtA	CtA present	mct8/pax6a cells		Sample	CtA	CtA present	vegfaa/pax6a cells		Sample	CtA	CtA present	mct8/pax6a cells		Sample	CtA	CtA present	vegfaa/pax6a cells		Sample	CtA	CtA present	mct8/pax6a cells		Sample	CtA	CtA present	vegfaa/pax6a cells
	CTRMO_1	CtA1	0	0		MCT8MO_1	CtA1	0	0		CTRMO_1	CtA1	0	0		MCT8MO_1	CtA1	0	0		CTRMO_1	CtA1	0	0		MCT8MO_1	CtA1	0	0		CTRMO_1	CtA1	0	0		MCT8MO_1	CtA1	0	0		CTRMO_1	CtA1	1	0		MCT8MO_1	CtA1	1	0
		CtA2	0	0			CtA2	0	0			CtA2	0	0			CtA2	0	0			CtA2	1	0			CtA2	0	0			CtA2	0	0			CtA2	1	0			CtA2	1	0			CtA2	1	0
		CtA3	0	0			CtA3	0	0			CtA3	1	0			CtA3	0	0			CtA3	1	0			CtA3	1	0			CtA3	1	0			CtA3	1	0			CtA3	1	0			CtA3	0	0
		CtA4	0	0			CtA4	0	0			CtA4	1	0			CtA4	0	0			CtA4	1	0			CtA4	0	0			CtA4	1	1			CtA4	0	0			CtA4	1	1			CtA4	1	0
		CtA5	0	1			CtA5	0	0			CtA5	0	1			CtA5	0	0			CtA5	1	1			CtA5	0	0			CtA5	1	1			CtA5	0	0			CtA5	1	0			CtA5	0	0
		CtA6	0	1			CtA6	0	0			CtA6	0	0			CtA6	0	0			CtA6	0	0			CtA6	0	0			CtA6	1	1			CtA6	0	0			CtA6	1	0			CtA6	1	0
		CtA7	0	0			CtA7	0	0			CtA7	0	0			CtA7	0	0			CtA7	0	0			CtA7	0	0			CtA7	1	0			CtA7	0	0			CtA7	0	0			CtA7	0	0
	CTRMO_2	CtA1	0	0		MCT8MO_2	CtA1	0	0		CTRMO_2	CtA1	0	0		MCT8MO_2	CtA1	0	0		CTRMO_2	CtA1	0	0		MCT8MO_2	CtA1	0	0		CTRMO_2	CtA1	0	0		MCT8MO_2	CtA1	0	0		CTRMO_2	CtA1	1	0		MCT8MO_2	CtA1	0	0
		CtA2	0	0			CtA2	0	0			CtA2	0	0			CtA2	0	0			CtA2	1	0			CtA2	0	0			CtA2	1	0			CtA2	0	0			CtA2	1	0			CtA2	1	0
		CtA3	0	0			CtA3	0	0			CtA3	1	0			CtA3	0	0			CtA3	1	0			CtA3	0	0			CtA3	1	1			CtA3	1	0			CtA3	1	0			CtA3	1	0
		CtA4	0	0			CtA4	0	0			CtA4	1	1			CtA4	0	0			CtA4	1	0			CtA4	0	0			CtA4	1	1			CtA4	1	0			CtA4	1	1			CtA4	0	0
		CtA5	0	0			CtA5	0	0			CtA5	0	1			CtA5	0	0			CtA5	1	1			CtA5	0	0			CtA5	1	1			CtA5	1	0			CtA5	1	1			CtA5	1	0
		CtA6	0	0			CtA6	0	0			CtA6	0	1			CtA6	0	0			CtA6	0	1			CtA6	0	0			CtA6	1	0			CtA6	0	0			CtA6	1	0			CtA6	0	0
		CtA7	0	0			CtA7	0	0			CtA7	0	1			CtA7	0	0			CtA7	0	0			CtA7	0	0			CtA7	0	0			CtA7	0	0			CtA7	0	0			CtA7	0	0
	CTRMO_3	CtA1	0	0		MCT8MO_3	CtA1	0	0		CTRMO_3	CtA1	0	0		MCT8MO_3	CtA1	0	0		CTRMO_3	CtA1	0	0		MCT8MO_3	CtA1	0	0		CTRMO_3	CtA1	0	0		MCT8MO_3	CtA1	0	0		CTRMO_3	CtA1	1	0		MCT8MO_3	CtA1	0	0
		CtA2	0	0			CtA2	0	0			CtA2	0	0			CtA2	0	0			CtA2	1	0			CtA2	1	0			CtA2	1	0			CtA2	0	0			CtA2	1	0			CtA2	0	0
		CtA3	0	0			CtA3	0	0			CtA3	1	0			CtA3	0	0			CtA3	1	0			CtA3	0	0			CtA3	1	1			CtA3	0	0			CtA3	1	0			CtA3	1	0
		CtA4	0	0			CtA4	0	0			CtA4	0	0			CtA4	0	0			CtA4	0	0			CtA4	0	0			CtA4	1	1			CtA4	1	0			CtA4	1	1			CtA4	1	0
		CtA5	0	0			CtA5	0	0			CtA5	1	1			CtA5	0	0			CtA5	1	1			CtA5	0	0			CtA5	1	1			CtA5	0	0			CtA5	1	1			CtA5	0	0
		CtA6	0	0			CtA6	0	0			CtA6	0	1			CtA6	0	0			CtA6	0	1			CtA6	0	0			CtA6	1	0			CtA6	0	0			CtA6	1	0			CtA6	0	0
		CtA7	0	1			CtA7	0	0			CtA7	0	1			CtA7	0	0			CtA7	0	1			CtA7	0	0			CtA7	0	0			CtA7	0	0			CtA7	1	0			CtA7	0	0
	CTRMO_4	CtA1	0	0		MCT8MO_4	CtA1	0	0		CTRMO_4	CtA1	0	0		MCT8MO_4	CtA1	0	0		CTRMO_4	CtA1	0	0							CTRMO_4	CtA1	0	0		MCT8MO_4	CtA1	0	0		CTRMO_4	CtA1	1	0		MCT8MO_4	CtA1	0	0
		CtA2	0	0			CtA2	0	0			CtA2	0	0			CtA2	0	0			CtA2	1	0								CtA2	1	0			CtA2	1	0			CtA2	1	0			CtA2	1	0
		CtA3	0	0			CtA3	0	0			CtA3	1	0			CtA3	0	0			CtA3	1	1								CtA3	1	1			CtA3	1	0			CtA3	1	0			CtA3	1	0
		CtA4	0	0			CtA4	0	0			CtA4	1	0			CtA4	0	0			CtA4	1	1								CtA4	1	1			CtA4	0	0			CtA4	1	1			CtA4	0	0
		CtA5	0	1			CtA5	0	0			CtA5	0	1			CtA5	0	0			CtA5	1	1								CtA5	1	1			CtA5	0	0			CtA5	1	1			CtA5	1	0
		CtA6	0	1			CtA6	0	0			CtA6	0	0			CtA6	0	0			CtA6	0	1								CtA6	1	0			CtA6	0	0			CtA6	1	0			CtA6	0	0
		CtA7	0	0			CtA7	0	0			CtA7	0	0			CtA7	0	0			CtA7	0	0								CtA7	0	0			CtA7	0	0			CtA7	1	0			CtA7	1	0
																MCT8MO_5	CtA1	0	0												CTRMO_5	CtA1	0	0		MCT8MO_5	CtA1	0	0		CTRMO_5	CtA1	1	0		MCT8MO_5	CtA1	0	0
																	CtA2	0	0													CtA2	1	0			CtA2	1	0			CtA2	1	0			CtA2	1	0
																	CtA3	0	0													CtA3	1	0			CtA3	1	0			CtA3	1	0			CtA3	1	0
																	CtA4	0	0													CtA4	1	1			CtA4	0	0			CtA4	1	1			CtA4	0	0
																	CtA5	0	0													CtA5	1	1			CtA5	0	0			CtA5	1	1			CtA5	0	0
																	CtA6	0	0													CtA6	1	1			CtA6	0	0			CtA6	1	0			CtA6	1	0
																	CtA7	0	0													CtA7	0	0			CtA7	0	0			CtA7	1	0			CtA7	0	0

[truncated: 5 more sheets: Figure 8a-g, Figure 8h-n, Sup. Figure 2, Sup. Figure 4, Sup. Figure 8]
